# Supplementary material for: An Image Analysis Pipeline for Quantifying the Features of Fluorescently-Labeled Biomolecular Condensates in Cells
Source: Front Bioinform. 2022 Jun 6;2:897238. doi: 10.3389/fbinf.2022.897238 (PMC9580871; doi:10.3389/fbinf.2022.897238)
Supplement: Supplementary file 2 [file DataSheet4.ZIP]

Archive with 11 entries (11 files):
- G-NHA9_WT_Fig4_Zstacks/NHA9_WT_TS_0.tif
- G-NHA9_WT_Fig4_Zstacks/NHA9_WT_TS_10.tif
- G-NHA9_WT_Fig4_Zstacks/NHA9_WT_TS_100.tif
- G-NHA9_WT_Fig4_Zstacks/NHA9_WT_TS_20.tif
- G-NHA9_WT_Fig4_Zstacks/NHA9_WT_TS_30.tif
- G-NHA9_WT_Fig4_Zstacks/NHA9_WT_TS_40.tif
- G-NHA9_WT_Fig4_Zstacks/NHA9_WT_TS_50.tif
- G-NHA9_WT_Fig4_Zstacks/NHA9_WT_TS_60.tif
- G-NHA9_WT_Fig4_Zstacks/NHA9_WT_TS_70.tif
- G-NHA9_WT_Fig4_Zstacks/NHA9_WT_TS_80.tif
- G-NHA9_WT_Fig4_Zstacks/NHA9_WT_TS_90.tif
